# Supplementary material for: Diagnostic model for hepatocellular carcinoma using small extracellular vesicle-propagated miRNA signatures
Source: Front Mol Biosci. 2024 Jun 28;11:1419093. doi: 10.3389/fmolb.2024.1419093 (PMC11239443; doi:10.3389/fmolb.2024.1419093)
Supplement: Supplementary file 1 [file Table2.XLSX]

## Sheet: Supplementary Table 2
Supplementary Table 2. Differentially expressed exosomal miRNAs in CHB patients.
id	log2(fc)	PValue	Regulation
hsa-miR-1268a	8.88601	0.0028203	Up
hsa-miR-1268b	8.88601	0.00283704	Up
hsa-miR-193b-3p	9.99839	0.00307968	Up
hsa-miR-885-5p	3.37866	0.00313409	Up
hsa-miR-18a-3p	4.25796	0.00326604	Up
hsa-miR-877-3p	-9.70683	0.00428155	Down
hsa-miR-192-5p	3.37162	0.00525982	Up
hsa-miR-328-3p	9.178	0.00897071	Up
hsa-miR-4669	-9.8011	0.00921522	Down
hsa-miR-409-3p	-2.09514	0.0134843	Down
hsa-miR-122-5p	2.40636	0.0140887	Up
hsa-miR-30a-5p	3.59022	0.0151875	Up
hsa-miR-30e-5p	3.46273	0.0186458	Up
hsa-miR-199a-5p	4.7278	0.018921	Up
hsa-miR-149-5p	9.17601	0.0192955	Up
hsa-miR-141-3p	11.8284	0.0196265	Up
hsa-miR-598-3p	8.67239	0.0212166	Up
hsa-miR-654-3p	-2.20074	0.0228254	Down
hsa-miR-10b-3p	4.18593	0.0236196	Up
hsa-miR-215-5p	4.24469	0.0244537	Up
hsa-miR-224-5p	2.58419	0.0251055	Up
hsa-miR-3939	-9.08421	0.0266258	Down
hsa-miR-34c-5p	11.4294	0.0268655	Up
hsa-miR-146b-5p	2.35405	0.0283912	Up
hsa-miR-504-5p	-8.64022	0.0294302	Down
hsa-miR-1229-3p	8.62643	0.029518	Up
hsa-miR-28-5p	4.56029	0.0296664	Up
hsa-let-7e-5p	-1.6749	0.0308338	Down
hsa-miR-122-3p	2.82375	0.0309564	Up
hsa-miR-21-5p	3.0148	0.0358452	Up
hsa-miR-371b-5p	-4.0521	0.0370338	Down
hsa-miR-342-5p	-1.52804	0.0398142	Down
hsa-miR-6855-5p	8.53277	0.0401457	Up
hsa-miR-134-5p	-3.62619	0.0419161	Down
hsa-miR-125a-3p	-2.15867	0.04276	Down
hsa-miR-885-3p	2.26408	0.0430919	Up
hsa-miR-150-5p	-1.61375	0.0455226	Down
hsa-miR-126-5p	-1.57453	0.0465591	Down
hsa-miR-6761-3p	9.11014	0.0466885	Up
hsa-miR-1304-5p	-2.79771	0.0474091	Down
hsa-miR-6743-3p	-7.42898	0.0482166	Down
