# Supplementary material for: Diagnostic model for hepatocellular carcinoma using small extracellular vesicle-propagated miRNA signatures
Source: Front Mol Biosci. 2024 Jun 28;11:1419093. doi: 10.3389/fmolb.2024.1419093 (PMC11239443; doi:10.3389/fmolb.2024.1419093)
Supplement: Supplementary file 2 [file Table3.xlsx]

## Sheet: Sheet1
Supplementary Table 3: The qRT-PCR primers used in the present study
Name	Primer	Sequence (5’-3’)
miR-140-3p	Forward primer	TCGGCAGGTACCACAGGGTAGAAC
	Reverse primer	CTCAACTGGTGTCGTGGAGT
miR-3200-3p	Forward primer	CGCACCTTGCGCTACTCA
	Reverse primer	AGTGCAGGGTCCGAGGTATT
miR-21-5p	Forward primer	GCAGTAGCTTATCAGACTGATG
	Reverse primer	GGTCCAGTTTTTTTTTTTTTTTCAAC
miR-122-5p	Forward primer	TATTCGCACTGGATACGACACAAAC
	Reverse primer	GCCCGTGGAGTGTGACAATGGT
miR-150-5p	Forward primer	UCUCCCAACCCUUGUACCAAGUG
	Reverse primer	AGCAGCAUUGUACAGGGCUAUGA
miR-184	Forward primer	TACGACTATGTGACCTGCCTG
	Reverse primer	TGGTTCAACTCTCCTTTCCA
miR-126-5p	Forward primer	GGTATAATCCGCCGCTTAGCTGCC
	Reverse primer	GTGCAGGGTTGCAAGGT
miR-3615	Forward primer	TACCTCTGCAGGCAGGAACT
	Reverse primer	TCACATGAATTTAGGTGGGACTT
miR-654-3p	Forward primer	GGGATGTCTGCTGACCA
	Reverse primer	CAGTGCGTGTCGTGGA
miR-103a-3p	Forward primer	GCGAGCAGCATTGTACAGGG
	Reverse primer	AGTGCAGGGTCCGAGGTATT
