# Supplementary material for: Diagnostic model for hepatocellular carcinoma using small extracellular vesicle-propagated miRNA signatures
Source: Front Mol Biosci. 2024 Jun 28;11:1419093. doi: 10.3389/fmolb.2024.1419093 (PMC11239443; doi:10.3389/fmolb.2024.1419093)
Supplement: Supplementary file 4 [file Table1.XLSX]

## Sheet: Supplementary Table 1
Supplementary Table 1. Differentially expressed exosomal miRNAs in HCC patients.
id	log2(fc)	PValue	Regulation
hsa-miR-193b-3p	10.8208	0.00038092	Up
hsa-miR-885-5p	3.35902	0.00111485	Up
hsa-miR-192-5p	5.15024	0.00115223	Up
hsa-miR-122-5p	3.36221	0.0019171	Up
hsa-miR-328-3p	9.6986	0.00339117	Up
hsa-miR-194-3p	9.07487	0.00416813	Up
hsa-miR-1268b	9.67406	0.0057582	Up
hsa-miR-4669	-9.8011	0.00582073	Down
hsa-miR-224-5p	3.47068	0.00603157	Up
hsa-miR-1268a	9.43737	0.00764514	Up
hsa-miR-509-3p	8.72689	0.00774756	Up
hsa-miR-125b-5p	3.42596	0.00854488	Up
hsa-miR-28-5p	4.52611	0.00898346	Up
hsa-miR-146b-5p	3.13799	0.0099755	Up
hsa-miR-184	-2.08404	0.0124735	Down
hsa-miR-148a-3p	2.89697	0.0134076	Up
hsa-miR-1323	-3.16978	0.0135609	Down
hsa-miR-218-5p	-2.49246	0.0140748	Down
hsa-miR-18a-3p	3.63124	0.0143316	Up
hsa-miR-27b-3p	3.72775	0.0150212	Up
hsa-miR-122-3p	3.16987	0.0156952	Up
hsa-miR-139-5p	-2.04637	0.0193325	Down
hsa-miR-155-5p	-1.82562	0.0194131	Down
hsa-miR-150-5p	-1.8455	0.0209211	Down
hsa-miR-455-3p	4.48018	0.0209592	Up
hsa-miR-885-3p	2.23394	0.02128	Up
hsa-miR-382-5p	-2.63052	0.0220243	Down
hsa-miR-518b	-2.84109	0.0220729	Down
hsa-miR-30e-5p	3.43283	0.022171	Up
hsa-miR-148a-5p	10.317	0.0225462	Up
hsa-let-7e-5p	-1.79412	0.0238829	Down
hsa-miR-125a-3p	-2.65288	0.0241107	Down
hsa-miR-30a-5p	3.17488	0.0245137	Up
hsa-miR-181b-5p	-1.68531	0.0246331	Down
hsa-miR-2116-3p	8.08714	0.0246465	Up
hsa-miR-149-5p	8.5823	0.026022	Up
hsa-miR-181d-3p	-8.83098	0.0278578	Down
hsa-miR-99a-5p	2.30713	0.030509	Up
hsa-miR-181a-5p	-1.62717	0.0309098	Down
hsa-miR-21-5p	3.27929	0.0318017	Up
hsa-miR-141-3p	10.7182	0.0327486	Up
hsa-miR-34c-5p	10.5585	0.0350287	Up
hsa-miR-125b-1-3p	9.13655	0.0350914	Up
hsa-miR-518a-3p	-8.54752	0.0352891	Down
hsa-miR-1343-3p	8.35033	0.0400926	Up
hsa-miR-3200-5p	4.4783	0.0409009	Up
hsa-miR-6735-5p	-1.87737	0.042153	Down
hsa-miR-342-5p	-1.58737	0.0425124	Down
hsa-miR-206	-1.63562	0.0441201	Down
hsa-miR-10b-5p	-1.43643	0.0446279	Down
hsa-miR-4433b-3p	-2.50574	0.0469489	Down
hsa-miR-877-3p	-4.90997	0.0479933	Down
hsa-miR-342-3p	-1.4972	0.0482347	Down
hsa-miR-199a-5p	3.99483	0.0486868	Up
hsa-miR-375-3p	1.8115	0.0490626	Up
